# Supplementary material for: Upregulation of the pathogenic transcription factor SPI1/PU.1 in tuberous sclerosis complex and focal cortical dysplasia by oxidative stress
Source: Brain Pathol. 2021 Mar 30;31(5):e12949. doi: 10.1111/bpa.12949 (PMC8412124; doi:10.1111/bpa.12949)
Supplement: Supplementary file 4 — Supplementary Material [file BPA-31-e12949-s004.xlsx]

## Sheet: SupplementaryTable_1
GeneID	Description	Spearman's Correlation with SPI1	p-value
SPI1	Spi-1 proto-oncogene	1	NA
LAPTM5	lysosomal protein transmembrane 5	0.969509	1.11e-13
HCLS1	hematopoietic cell-specific Lyn substrate 1	0.968379	1.58e-13
LAT2	linker for activation of T-cells family member 2	0.963862	5.91e-13
ARHGDIB	Rho GDP dissociation inhibitor beta	0.954828	5.3e-12
C1QB	complement C1q B chain	0.948052	2.08e-11
CD53	CD53 molecule	0.946923	2.57e-11
ARHGAP30	Rho GTPase activating protein 30	0.945793	3.16e-11
RBM47	RNA binding motif protein 47	0.939018	9.97e-11
S100A11	S100 calcium binding protein A11	0.9345	2e-10
SLC2A5	solute carrier family 2 member 5	0.932242	2.78e-10
TYROBP	TYRO protein tyrosine kinase binding protein	0.931112	3.26e-10
ITGB2	integrin subunit beta 2	0.931112	3.26e-10
APBB1IP	amyloid beta precursor protein binding family B member 1 interacting protein	0.931112	3.26e-10
SASH3	SAM and SH3 domain containing 3	0.926595	6.04e-10
ALOX5AP	arachidonate 5-lipoxygenase activating protein	0.924337	8.1e-10
HK2	hexokinase 2	0.923207	9.35e-10
LST1	leukocyte specific transcript 1	0.920949	1.24e-09
LY96	lymphocyte antigen 96	0.919819	1.42e-09
FYB	FYN binding protein	0.919819	1.42e-09
PLEK	pleckstrin	0.91869	1.62e-09
SLC7A7	solute carrier family 7 member 7	0.917561	1.86e-09
C3AR1	complement C3a receptor 1	0.913043	3.1e-09
AIF1	allograft inflammatory factor 1	0.911914	3.51e-09
CTSC	cathepsin C	0.910785	3.97e-09
IKZF1	IKAROS family zinc finger 1	0.909656	4.48e-09
SYK	spleen associated tyrosine kinase	0.908526	5.05e-09
DOCK2	dedicator of cytokinesis 2	0.908526	5.05e-09
C3	complement C3	0.908526	5.05e-09
C1QA	complement C1q A chain	0.906268	6.39e-09
C1QC	complement C1q C chain	0.905138	7.16e-09
LCP1	lymphocyte cytosolic protein 1	0.904009	8.03e-09
CCR1	C-C motif chemokine receptor 1	0.904009	8.03e-09
CD86	CD86 molecule	0.899492	1.25e-08
CYTH4	cytohesin 4	0.897233	1.54e-08
LAIR1	leukocyte associated immunoglobulin like receptor 1	0.894975	1.9e-08
TMEM119	transmembrane protein 119	0.892716	2.33e-08
PTAFR	platelet activating factor receptor	0.891587	2.57e-08
CYBA	cytochrome b-245 alpha chain	0.890457	2.84e-08
SAMSN1	SAM domain, SH3 domain and nuclear localization signals 1	0.889328	3.13e-08
PTPN6	protein tyrosine phosphatase non-receptor type 6	0.888199	3.45e-08
SIGLEC10	sialic acid binding Ig like lectin 10	0.888199	3.45e-08
MYO1F	myosin IF	0.888199	3.45e-08
FCGR1B	Fc fragment of IgG receptor Ib	0.888199	3.45e-08
LY86	lymphocyte antigen 86	0.88594	4.17e-08
RNASE6	ribonuclease A family member k6	0.883682	5.02e-08
TREM2	triggering receptor expressed on myeloid cells 2	0.879164	7.21e-08
CD14	CD14 molecule	0.878035	7.87e-08
PYCARD	PYD and CARD domain containing	0.874647	1.02e-07
NFATC2	nuclear factor of activated T-cells 2	0.874647	1.02e-07
LPAR5	lysophosphatidic acid receptor 5	0.874647	1.02e-07
MNDA	myeloid cell nuclear differentiation antigen	0.873518	1.11e-07
PTGS1	prostaglandin-endoperoxide synthase 1	0.87013	1.43e-07
TLR10	toll like receptor 10	0.869001	1.55e-07
ARHGAP25	Rho GTPase activating protein 25	0.867871	1.68e-07
C4B	complement C4B (Chido blood group)	0.866742	1.82e-07
VAV1	vav guanine nucleotide exchange factor 1	0.865613	1.97e-07
MILR1	mast cell immunoglobulin like receptor 1	0.861095	2.69e-07
CD37	CD37 molecule	0.858837	3.13e-07
PIK3AP1	phosphoinositide-3-kinase adaptor protein 1	0.857708	3.37e-07
TLR7	toll like receptor 7	0.85319	4.51e-07
IRF5	interferon regulatory factor 5	0.843027	8.43e-07
RGS10	regulator of G protein signaling 10	0.83738	1.17e-06
HLA-DOA	major histocompatibility complex, class II, DO alpha	0.83738	1.17e-06
CD84	CD84 molecule	0.833992	1.42e-06
PIK3R5	phosphoinositide-3-kinase regulatory subunit 5	0.829475	1.82e-06
CAPG	capping actin protein, gelsolin like	0.828346	1.93e-06
TRAF3IP3	TRAF3 interacting protein 3	0.827216	2.05e-06
PTPRC	protein tyrosine phosphatase receptor type C	0.826087	2.18e-06
ADAM28	ADAM metallopeptidase domain 28	0.818182	3.29e-06
IL1B	interleukin 1 beta	0.817053	3.48e-06
PIK3CG	phosphatidylinositol-4,5-bisphosphate 3-kinase catalytic subunit gamma	0.813665	4.12e-06
RAB29	RAB29, member RAS oncogene family	0.812535	4.35e-06
MS4A6A	membrane spanning 4-domains A6A	0.811406	4.6e-06
HPGDS	hematopoietic prostaglandin D synthase	0.811406	4.6e-06
PLEKHA4	pleckstrin homology domain containing A4	0.808018	5.41e-06
SELPLG	selectin P ligand	0.805759	6.02e-06
ITGAL	integrin subunit alpha L	0.802372	7.05e-06
TMEM156	transmembrane protein 156	0.801242	7.43e-06
ATP8B4	ATPase phospholipid transporting 8B4 (putative)	0.800113	7.82e-06
AOAH	acyloxyacyl hydrolase	0.800113	7.82e-06
LPCAT2	lysophosphatidylcholine acyltransferase 2	0.792208	1.11e-05
CD44	CD44 molecule (Indian blood group)	0.78882	1.29e-05
CCL2	C-C motif chemokine ligand 2	0.782044	1.71e-05
PLD4	phospholipase D family member 4	0.770751	2.7e-05
SPP1	secreted phosphoprotein 1	0.760587	3.98e-05
ANXA1	annexin A1	0.760587	3.98e-05
SLC44A3	solute carrier family 44 member 3	0.753811	5.1e-05
EMP3	epithelial membrane protein 3	0.752682	5.31e-05
CP	ceruloplasmin	0.745906	6.74e-05
PIFO	primary cilia formation	0.743648	7.29e-05
PIRT	phosphoinositide interacting regulator of transient receptor potential channels	0.743648	7.29e-05
ANXA2	annexin A2	0.743648	7.29e-05
RPS6KA1	ribosomal protein S6 kinase A1	0.732355	0.000106533
PLVAP	plasmalemma vesicle associated protein	0.727837	0.000123347
DHRS9	dehydrogenase/reductase 9	0.726708	0.000127893
CCL4	C-C motif chemokine ligand 4	0.725579	0.000132584
CD58	CD58 molecule	0.718803	0.000163986
PLCG2	phospholipase C gamma 2	0.706381	0.000238492
BSPRY	B-box and SPRY domain containing	0.695088	0.000329958
MTTP	microsomal triglyceride transfer protein	0.688312	0.000398201
OSM	oncostatin M	0.678148	0.000523196
GALNT15	polypeptide N-acetylgalactosaminyltransferase 15	0.664596	0.000741137
OGFRL1	opioid growth factor receptor like 1	0.663467	0.000762369
GMPR	guanosine monophosphate reductase	0.649915	0.00106058
ITGAX	integrin subunit alpha X	0.64201	0.00127662
AQP3	aquaporin 3 (Gill blood group)	0.64201	0.00127662
TAB2	TGF-beta activated kinase 1 (MAP3K7) binding protein 2	0.637493	0.00141607
BRCA1	BRCA1, DNA repair associated	0.636364	0.00145289
GAPT	GRB2 binding adaptor protein, transmembrane	0.617864	0.00218213
RENBP	renin binding protein	0.614907	0.00232333
GPNMB	glycoprotein nmb	0.612648	0.00243632
RHOG	ras homolog family member G	0.608131	0.00267623
LSP1	lymphocyte-specific protein 1	0.600226	0.00314393
AEBP1	AE binding protein 1	0.594579	0.00351848
S100A10	S100 calcium binding protein A10	0.584416	0.00428699
GSDMC	gasdermin C	0.583286	0.00438043
NOS1	nitric oxide synthase 1	0.535855	0.0101572
CCDC80	coiled-coil domain containing 80	0.534726	0.0103478
PDYN	prodynorphin	0.52795	0.0115541
FAM46B	family with sequence similarity 46 member B	0.51214	0.0148203
LGALS1	galectin 1	0.492942	0.0197548
SEC11C	SEC11 homolog C, signal peptidase complex subunit	0.490683	0.0204133
DLEC1	deleted in lung and esophageal cancer 1	0.478261	0.024357
PRPH	peripherin	0.471485	0.0267516
PLA2G2A	phospholipase A2 group IIA	0.442244	0.0393147
SPARC	secreted protein acidic and cysteine rich	0.442123	0.0393749
PSTPIP1	proline-serine-threonine phosphatase interacting protein 1	0.427442	0.0472279
CPQ	carboxypeptidase Q	0.424054	0.0492016
TCEA3	transcription elongation factor A3	0.393563	0.0699616
FABP5	fatty acid binding protein 5	0.373235	0.0870993
COLEC12	collectin subfamily member 12	0.370977	0.0891806
CNGA3	cyclic nucleotide gated channel alpha 3	0.331451	0.131845
RRAD	RRAD, Ras related glycolysis inhibitor and calcium channel regulator	0.299831	0.175203
ELOVL1	ELOVL fatty acid elongase 1	0.262564	0.237802
ABCC3	ATP binding cassette subfamily C member 3	0.114625	0.6115

## Sheet: SupplementaryTable_2
Category	GeneOntology ID	Description	pvalue	p.adjust	geneIDs	GeneCount
Biological Process	GO:0043312	neutrophil degranulation	4.96e-16	6.08e-13	DOCK2/PTAFR/PTPN6/MNDA/CD14/ATP8B4/SLC2A5/C3AR1/S100A11/CD58/ANXA2/RHOG/CD44/CTSC/C3/CD53/LAIR1/TYROBP/PTPRC/SYK/ITGB2/ITGAL/FABP5/PYCARD/ITGAX/CYBA	26
Biological Process	GO:0002283	neutrophil activation involved in immune response	5.75e-16	6.08e-13	DOCK2/PTAFR/PTPN6/MNDA/CD14/ATP8B4/SLC2A5/C3AR1/S100A11/CD58/ANXA2/RHOG/CD44/CTSC/C3/CD53/LAIR1/TYROBP/PTPRC/SYK/ITGB2/ITGAL/FABP5/PYCARD/ITGAX/CYBA	26
Biological Process	GO:0042119	neutrophil activation	9.35e-16	6.08e-13	DOCK2/PTAFR/PTPN6/MNDA/CD14/ATP8B4/SLC2A5/C3AR1/S100A11/CD58/ANXA2/RHOG/CD44/CTSC/C3/CD53/LAIR1/TYROBP/PTPRC/SYK/ITGB2/ITGAL/FABP5/PYCARD/ITGAX/CYBA	26
Biological Process	GO:0002446	neutrophil mediated immunity	9.81e-16	6.08e-13	DOCK2/PTAFR/PTPN6/MNDA/CD14/ATP8B4/SLC2A5/C3AR1/S100A11/CD58/ANXA2/RHOG/CD44/CTSC/C3/CD53/LAIR1/TYROBP/PTPRC/SYK/ITGB2/ITGAL/FABP5/PYCARD/ITGAX/CYBA	26
Biological Process	GO:0006909	phagocytosis	3.33e-13	1.65e-10	DOCK2/ARHGAP25/AIF1/C4B/ANXA1/CD14/COLEC12/C3/IL1B/PTPRC/SYK/VAV1/ITGB2/PLD4/ITGAL/PYCARD/CYBA/TREM2/PLCG2/CCL2	20
Biological Process	GO:0050900	leukocyte migration	2.41e-12	9.97e-10	PTAFR/PTPN6/AIF1/ANXA1/C3AR1/SLC7A7/CD58/CD44/CCL4/IL1B/SYK/VAV1/ITGB2/CD84/CCR1/ITGAL/PYCARD/ITGAX/SELPLG/PLVAP/CCL2/PIK3CG	22
Biological Process	GO:0042110	T cell activation	6.44e-12	2.28e-09	DOCK2/PTPN6/AIF1/HLA-DOA/ANXA1/GPNMB/NFATC2/LCP1/IL1B/APBB1IP/PTPRC/SYK/VAV1/LGALS1/ITGAL/PYCARD/SASH3/RAB29/CCL2/PIK3CG/CD86	21
Biological Process	GO:0007159	leukocyte cell-cell adhesion	1.53e-11	4.74e-09	PTAFR/PTPN6/AIF1/ANXA1/GPNMB/CD44/IL1B/PTPRC/SYK/VAV1/ITGB2/LGALS1/ITGAL/PYCARD/SASH3/SELPLG/CCL2/CD86	18
Biological Process	GO:0032943	mononuclear cell proliferation	6.01e-11	1.49e-08	DOCK2/PTPN6/AIF1/ANXA1/MNDA/LST1/GPNMB/NFATC2/IL1B/PTPRC/SYK/PYCARD/SASH3/GAPT/PIK3CG/CD86	16
Biological Process	GO:0001819	positive regulation of cytokine production	1.27e-10	2.86e-08	PTAFR/OSM/ANXA1/CD14/C3AR1/CD58/C3/IL1B/PTPRC/TLR7/SYK/BRCA1/IRF5/PYCARD/SASH3/CYBA/LY96/PLCG2/CD86	19
Biological Process	GO:0045807	positive regulation of endocytosis	3.22e-10	5.99e-08	DOCK2/C4B/CD14/ANXA2/C3/IL1B/PTPRC/SYK/PYCARD/CYBA/PLCG2/CCL2	12
Biological Process	GO:1903039	positive regulation of leukocyte cell-cell adhesion	3.38e-10	5.99e-08	PTAFR/PTPN6/AIF1/ANXA1/CD44/IL1B/PTPRC/SYK/VAV1/LGALS1/PYCARD/SASH3/CCL2/CD86	14
Biological Process	GO:0050727	regulation of inflammatory response	1.08e-09	1.79e-07	OSM/C1QA/C1QC/C1QB/C4B/ANXA1/C3AR1/C3/IL1B/TLR10/PTPRC/TLR7/ITGB2/SIGLEC10/PLA2G2A/PYCARD/PIK3AP1/PIK3CG	18
Biological Process	GO:0031349	positive regulation of defense response	1.16e-09	1.8e-07	OSM/TAB2/CD14/COLEC12/C3/IL1B/TLR10/TLR7/SYK/VAV1/ITGB2/PLA2G2A/PYCARD/CYBA/PIK3AP1/LY96/PLCG2/PIK3CG	18
Biological Process	GO:0050867	positive regulation of cell activation	1.67e-09	2.44e-07	PTAFR/PTPN6/AIF1/ANXA1/NFATC2/IL1B/PTPRC/SYK/VAV1/ITGB2/LGALS1/RPS6KA1/PYCARD/SASH3/CCL2/PLEK/CD86	17
Biological Process	GO:0002697	regulation of immune effector process	1.81e-09	2.49e-07	PTAFR/PTPN6/C1QA/C1QC/C1QB/C4B/ANXA1/C3AR1/C3/IL1B/PTPRC/SYK/VAV1/ITGB2/CD84/PYCARD/SASH3/CD86	18
Biological Process	GO:0050670	regulation of lymphocyte proliferation	2.19e-09	2.74e-07	PTPN6/AIF1/ANXA1/MNDA/LST1/GPNMB/NFATC2/IL1B/PTPRC/SYK/PYCARD/SASH3/CD86	13
Biological Process	GO:0032944	regulation of mononuclear cell proliferation	2.32e-09	2.74e-07	PTPN6/AIF1/ANXA1/MNDA/LST1/GPNMB/NFATC2/IL1B/PTPRC/SYK/PYCARD/SASH3/CD86	13
Biological Process	GO:0032103	positive regulation of response to external stimulus	2.76e-09	2.86e-07	OSM/AIF1/LY86/C3AR1/C3/CCL4/IL1B/TLR10/TLR7/ITGB2/PLA2G2A/CCR1/CYBA/LY96/PIK3CG	15
Biological Process	GO:0071706	tumor necrosis factor superfamily cytokine production	3.89e-08	2.93e-06	PTAFR/PTPN6/CD14/GPNMB/PTPRC/PYCARD/SASH3/CYBA/LY96/CD86	10
Biological Process	GO:0002237	response to molecule of bacterial origin	1.11e-07	7.23e-06	PTAFR/C4B/CD14/LY86/IL1B/SPARC/IRF5/PYCARD/NOS1/TREM2/LY96/PLCG2/CCL2/CD86	14
Biological Process	GO:0002218	activation of innate immune response	2.19e-07	1.27e-05	TAB2/CD14/COLEC12/TLR10/TLR7/SYK/ITGB2/PYCARD/CYBA/PIK3AP1/LY96/PLCG2	12
Biological Process	GO:1902105	regulation of leukocyte differentiation	3.77e-07	1.78e-05	PTPN6/C1QC/HLA-DOA/ANXA1/NFATC2/TYROBP/PTPRC/SYK/CCR1/SASH3/HCLS1/CD86	12
Biological Process	GO:0051924	regulation of calcium ion transport	1e-06	3.72e-05	PTPN6/ANXA2/CCL4/CD84/CCR1/NOS1/CYBA/RRAD/PLCG2/CCL2/PIK3CG	11
Biological Process	GO:0006959	humoral immune response	1.11e-06	3.98e-05	PTPN6/C1QA/C1QC/C1QB/C4B/LY86/RNASE6/C3AR1/C3/PTPRC/PLA2G2A/TREM2/CCL2	13
Biological Process	GO:0046456	icosanoid biosynthetic process	1.17e-06	4.1e-05	ANXA1/HPGDS/PTGS1/SYK/ALOX5AP/FABP5	6
Biological Process	GO:0031663	lipopolysaccharide-mediated signaling pathway	2.62e-06	8.54e-05	PTAFR/CD14/LY86/IL1B/LY96/CCL2	6
Biological Process	GO:0042108	positive regulation of cytokine biosynthetic process	2.91e-06	9.36e-05	PTAFR/IL1B/PTPRC/TLR7/SYK/CD86	6
Biological Process	GO:0002920	regulation of humoral immune response	3.01e-06	9.57e-05	PTPN6/C1QA/C1QC/C1QB/C4B/C3AR1/C3/PTPRC	8
Biological Process	GO:0070372	regulation of ERK1 and ERK2 cascade	3.1e-06	9.62e-05	PTPN6/GPNMB/CD44/CCL4/IL1B/PTPRC/SYK/PLA2G2A/CCR1/PYCARD/TREM2/CCL2	12
Biological Process	GO:0019722	calcium-mediated signaling	3.56e-06	0.000106818	NFATC2/CCL4/PTPRC/SYK/CCR1/LAT2/NOS1/TREM2/PLCG2/PLEK	10
Biological Process	GO:1901570	fatty acid derivative biosynthetic process	3.57e-06	0.000106818	ANXA1/HPGDS/ELOVL1/PTGS1/SYK/ALOX5AP/FABP5	7
Biological Process	GO:0071216	cellular response to biotic stimulus	5.08e-06	0.000141447	PTAFR/CD14/LY86/IL1B/SYK/PYCARD/TREM2/LY96/CCL2/CD86	10
Biological Process	GO:0002685	regulation of leukocyte migration	5.15e-06	0.000141791	PTAFR/AIF1/ANXA1/C3AR1/CCL4/CCR1/PYCARD/PLVAP/CCL2	9
Biological Process	GO:0002449	lymphocyte mediated immunity	5.72e-06	0.000154294	PTPN6/C1QA/C1QC/C1QB/C4B/CTSC/C3/IL1B/PTPRC/VAV1/SASH3/GAPT	12
Biological Process	GO:0002460	adaptive immune response based on somatic recombination of immune receptors built from immunoglobulin superfamily domains	7.65e-06	0.000199714	PTPN6/C1QA/C1QC/C1QB/C4B/ANXA1/CTSC/C3/IL1B/PTPRC/SASH3/GAPT	12
Biological Process	GO:0031579	membrane raft organization	1.04e-05	0.000261965	DOCK2/S100A10/ANXA2/PTPRC	4
Biological Process	GO:0006650	glycerophospholipid metabolic process	1.1e-05	0.000275363	SLC44A3/VAV1/PLA2G2A/FABP5/PIK3AP1/PIK3R5/PLEKHA4/PLCG2/PIK3CG/PLEK/CD86/LPCAT2	12
Biological Process	GO:0002526	acute inflammatory response	1.85e-05	0.000432036	OSM/C1QA/C1QC/C1QB/C4B/C3AR1/C3/IL1B/PIK3CG	9
Biological Process	GO:0150076	neuroinflammatory response	1.92e-05	0.000441713	AIF1/IL1B/PTPRC/TLR7/ITGB2	5
Biological Process	GO:2000482	regulation of interleukin-8 secretion	2.22e-05	0.000479051	ANXA1/CD14/CD58/PYCARD	4
Biological Process	GO:0043062	extracellular structure organization	2.71e-05	0.000554989	ANXA2/CD44/LCP1/AEBP1/ITGB2/SPARC/SPP1/PLA2G2A/MTTP/ITGAL/ITGAX/CCDC80	12
Biological Process	GO:0071346	cellular response to interferon-gamma	3.77e-05	0.000741441	PTAFR/AIF1/FCGR1B/CD58/CD44/CCL4/IRF5/CCL2	8
Biological Process	GO:0072606	interleukin-8 secretion	4.19e-05	0.000792873	ANXA1/CD14/CD58/PYCARD	4
Biological Process	GO:0016485	protein processing	6.85e-05	0.00118767	C1QA/C1QC/C1QB/C4B/C3AR1/ANXA2/C3/SEC11C/AEBP1/PYCARD	10
Biological Process	GO:0002269	leukocyte activation involved in inflammatory response	8.15e-05	0.00131176	AIF1/PTPRC/TLR7/ITGB2	4
Biological Process	GO:0034612	response to tumor necrosis factor	8.58e-05	0.00136333	CD14/CD58/CCL4/SYK/BRCA1/PYCARD/CYBA/PLVAP/CCL2	9
Biological Process	GO:0032418	lysosome localization	9.36e-05	0.00141677	SYK/CD84/LAT2/PIK3CG/MILR1	5
Biological Process	GO:0042089	cytokine biosynthetic process	9.79e-05	0.00146279	PTAFR/IL1B/PTPRC/TLR7/SYK/CD86	6
Biological Process	GO:0030168	platelet activation	0.000100216	0.00147937	PTPN6/SYK/VAV1/PIK3R5/PLCG2/PIK3CG/PLEK	7
Biological Process	GO:0030449	regulation of complement activation	0.000108702	0.00158577	C1QA/C1QC/C1QB/C4B/C3AR1/C3	6
Biological Process	GO:2000257	regulation of protein activation cascade	0.00011444	0.00164422	C1QA/C1QC/C1QB/C4B/C3AR1/C3	6
Biological Process	GO:0072593	reactive oxygen species metabolic process	0.000147173	0.00197291	AIF1/IL1B/SYK/VAV1/ITGB2/BRCA1/HK2/NOS1/CYBA	9
Biological Process	GO:0061900	glial cell activation	0.000175132	0.00228438	AIF1/PTPRC/TLR7/ITGB2	4
Biological Process	GO:0070613	regulation of protein processing	0.000200649	0.00252594	C1QA/C1QC/C1QB/C4B/C3AR1/ANXA2/C3	7
Biological Process	GO:0043300	regulation of leukocyte degranulation	0.000212177	0.00265757	PTAFR/SYK/ITGB2/CD84	4
Biological Process	GO:0002577	regulation of antigen processing and presentation	0.000214763	0.00267319	HLA-DOA/PYCARD/TREM2	3
Biological Process	GO:0032309	icosanoid secretion	0.000254555	0.00312523	ANXA1/IL1B/SYK/PLA2G2A	4
Biological Process	GO:0098581	detection of external biotic stimulus	0.000256394	0.0031323	C4B/TREM2/LY96	3
Biological Process	GO:0071356	cellular response to tumor necrosis factor	0.000259122	0.00315011	CD58/CCL4/SYK/BRCA1/PYCARD/CYBA/PLVAP/CCL2	8
Biological Process	GO:0043900	regulation of multi-organism process	0.000295209	0.00355398	PTAFR/LY86/ANXA2/ARHGDIB/CCL4/HPGDS/LGALS1/PYCARD/CYBA/LY96	10
Biological Process	GO:2000377	regulation of reactive oxygen species metabolic process	0.000335952	0.00387516	AIF1/IL1B/SYK/ITGB2/BRCA1/HK2/CYBA	7
Biological Process	GO:0010876	lipid localization	0.000464495	0.00511976	ANXA1/ATP8B4/ANXA2/C3/IL1B/SYK/ABCC3/SPP1/PLA2G2A/MTTP	10
Biological Process	GO:0007015	actin filament organization	0.000502609	0.0054431	ARHGAP25/AIF1/S100A10/RHOG/LCP1/PYCARD/CAPG/PLEK/PSTPIP1/HCLS1	10
Biological Process	GO:0035065	regulation of histone acetylation	0.000522947	0.00563873	IL1B/SPI1/BRCA1/NOS1	4
Biological Process	GO:0045766	positive regulation of angiogenesis	0.000536323	0.0057331	ANXA1/C3AR1/C3/IL1B/ITGB2/BRCA1/HK2	7
Biological Process	GO:0043547	positive regulation of GTPase activity	0.000586661	0.00606217	DOCK2/ARHGAP25/S100A10/RHOG/RGS10/ARHGDIB/CCL4/VAV1/ARHGAP30/CCL2	10
Biological Process	GO:0043087	regulation of GTPase activity	0.000592124	0.00609323	DOCK2/ARHGAP25/S100A10/RHOG/RGS10/ARHGDIB/CCL4/VAV1/ARHGAP30/PYCARD/CCL2	11
Biological Process	GO:0150077	regulation of neuroinflammatory response	0.000697158	0.00701565	IL1B/PTPRC/ITGB2	3
Biological Process	GO:0050878	regulation of body fluid levels	0.000725357	0.00719554	PTPN6/AQP3/ANXA2/SYK/VAV1/HK2/CYBA/PIK3R5/PLCG2/PIK3CG/PLEK	11
Biological Process	GO:2000756	regulation of peptidyl-lysine acetylation	0.000786823	0.00759269	IL1B/SPI1/BRCA1/NOS1	4
Biological Process	GO:0051480	regulation of cytosolic calcium ion concentration	0.000831419	0.00793046	PTPN6/C3AR1/ANXA2/PTPRC/CCR1/NOS1/CYBA/PLCG2/PIK3CG	9
Biological Process	GO:0006968	cellular defense response	0.000892478	0.00835225	MNDA/LSP1/TYROBP/LY96	4
Biological Process	GO:1903034	regulation of response to wounding	0.000942143	0.00875099	ANXA1/ANXA2/SYK/SIGLEC10/SPP1/PLEK	6
Biological Process	GO:0032958	inositol phosphate biosynthetic process	0.000977836	0.00904863	PTAFR/PLCG2/PLEK	3
Biological Process	GO:0033627	cell adhesion mediated by integrin	0.00113311	0.0100721	PTPN6/SYK/ITGB2/PIK3CG	4
Biological Process	GO:0031960	response to corticosteroid	0.00113954	0.0100931	PTAFR/AIF1/ANXA1/CNGA3/SPARC/CYBA	6
Biological Process	GO:0006956	complement activation	0.00128778	0.0110128	C1QA/C1QC/C1QB/C4B/C3AR1/C3	6
Biological Process	GO:0051209	release of sequestered calcium ion into cytosol	0.00136701	0.0114922	PTPN6/PTPRC/NOS1/CYBA/PLCG2	5
Biological Process	GO:0008217	regulation of blood pressure	0.00158221	0.0128077	PTAFR/SLC2A5/PTGS1/NOS1/CYBA/RENBP	6
Biological Process	GO:0099024	plasma membrane invagination	0.00164781	0.0132251	ARHGAP25/AIF1/C3/ITGB2/TREM2	5
Biological Process	GO:0006809	nitric oxide biosynthetic process	0.00174463	0.0137355	AIF1/IL1B/ITGB2/NOS1	4
Biological Process	GO:0051235	maintenance of location	0.00185441	0.0143717	PTPN6/C3/IL1B/PTPRC/HK2/NOS1/CYBA/PLCG2	8
Biological Process	GO:0060352	cell adhesion molecule production	0.00212674	0.0159828	COLEC12/IL1B	2
Biological Process	GO:0098917	retrograde trans-synaptic signaling	0.00212674	0.0159828	FABP5/NOS1	2
Biological Process	GO:0051222	positive regulation of protein transport	0.00216205	0.016199	OSM/CD14/CD58/IL1B/SYK/ITGB2/PYCARD/RAB29/HCLS1	9
Biological Process	GO:0010324	membrane invagination	0.00218213	0.0163003	ARHGAP25/AIF1/C3/ITGB2/TREM2	5
Biological Process	GO:1905954	positive regulation of lipid localization	0.00233169	0.0171546	ANXA2/C3/IL1B/SPP1	4
Biological Process	GO:2001057	reactive nitrogen species metabolic process	0.00244123	0.0178066	AIF1/IL1B/ITGB2/NOS1	4
Biological Process	GO:0072376	protein activation cascade	0.00250974	0.0181264	C1QA/C1QC/C1QB/C4B/C3AR1/C3	6
Biological Process	GO:0009629	response to gravity	0.0025874	0.0181264	PTAFR/SPARC	2
Biological Process	GO:0031340	positive regulation of vesicle fusion	0.0025874	0.0181264	ANXA1/ANXA2	2
Biological Process	GO:0007520	myoblast fusion	0.00277343	0.0191591	NFATC2/CD53/NOS1	3
Biological Process	GO:0050817	coagulation	0.00280316	0.0193107	PTPN6/ANXA2/SYK/VAV1/PIK3R5/PLCG2/PIK3CG/PLEK	8
Biological Process	GO:0046683	response to organophosphorus	0.00283297	0.0194082	PTAFR/CNGA3/IL1B/SPARC/PIK3CG	5
Biological Process	GO:0006898	receptor-mediated endocytosis	0.00311843	0.0210728	CD14/FCGR1B/COLEC12/ANXA2/SYK/ITGB2/SPARC/PLCG2	8
Biological Process	GO:0002833	positive regulation of response to biotic stimulus	0.00341162	0.0225622	LY86/CYBA/LY96	3
Biological Process	GO:0035690	cellular response to drug	0.00364242	0.0235253	PTAFR/AIF1/ANXA1/RGS10/IL1B/SPI1/BRCA1/CYBA	8
Biological Process	GO:0062012	regulation of small molecule metabolic process	0.00364242	0.0235253	PTAFR/ANXA1/SLC7A7/IL1B/BRCA1/FABP5/NOS1/PLEK	8
Biological Process	GO:0032388	positive regulation of intracellular transport	0.0040673	0.0258639	ANXA2/IL1B/SYK/ITGB2/RAB29/HCLS1	6
Biological Process	GO:0150078	positive regulation of neuroinflammatory response	0.0042223	0.0264427	IL1B/ITGB2	2
Biological Process	GO:0008360	regulation of cell shape	0.00429338	0.0267527	ANXA1/LST1/RHOG/ITGB2/CCL2	5
Biological Process	GO:0014074	response to purine-containing compound	0.00429338	0.0267527	PTAFR/CNGA3/IL1B/SPARC/PIK3CG	5
Biological Process	GO:1905952	regulation of lipid localization	0.00441488	0.0272817	ANXA2/C3/IL1B/SYK/SPP1	5
Biological Process	GO:0001921	positive regulation of receptor recycling	0.00484955	0.0290504	ANXA2/RAB29	2
Biological Process	GO:0055074	calcium ion homeostasis	0.00531501	0.0311613	PTPN6/C3AR1/ANXA2/PTPRC/CCR1/NOS1/CYBA/PLCG2/PIK3CG	9
Biological Process	GO:0010919	regulation of inositol phosphate biosynthetic process	0.00551694	0.0318771	PTAFR/PLEK	2
Biological Process	GO:0042136	neurotransmitter biosynthetic process	0.00582806	0.033118	AIF1/IL1B/ITGB2/NOS1	4
Biological Process	GO:0007566	embryo implantation	0.00583571	0.033118	ARHGDIB/IL1B/SPP1	3
Biological Process	GO:0140253	cell-cell fusion	0.00615448	0.0346102	NFATC2/CD53/NOS1	3
Biological Process	GO:0045780	positive regulation of bone resorption	0.0062239	0.0346944	SYK/SPP1	2
Biological Process	GO:0046852	positive regulation of bone remodeling	0.0062239	0.0346944	SYK/SPP1	2
Biological Process	GO:0060759	regulation of response to cytokine stimulus	0.0062254	0.0346944	PTPN6/PTPRC/SYK/PYCARD/TREM2	5
Biological Process	GO:2000045	regulation of G1/S transition of mitotic cell cycle	0.00638335	0.0353364	PTPN6/AIF1/ANXA1/GPNMB/CCL2	5
Biological Process	GO:0001909	leukocyte mediated cytotoxicity	0.00645128	0.0356329	PTPN6/CTSC/PTPRC/VAV1	4
Biological Process	GO:0032026	response to magnesium ion	0.00696984	0.0377406	CD14/CNGA3	2
Biological Process	GO:1901741	positive regulation of myoblast fusion	0.00696984	0.0377406	NFATC2/CD53	2
Biological Process	GO:0048872	homeostasis of number of cells	0.00821116	0.043327	ANXA1/SPI1/IKZF1/SASH3/GAPT/HCLS1	6
Biological Process	GO:0032102	negative regulation of response to external stimulus	0.0086865	0.044787	AIF1/ANXA2/PTPRC/SIGLEC10/SPP1/PYCARD/CCL2	7
Biological Process	GO:0046890	regulation of lipid biosynthetic process	0.00951649	0.0481651	ANXA1/C3/IL1B/BRCA1/FABP5	5
Biological Process	GO:0043112	receptor metabolic process	0.00972853	0.0490381	ANXA2/SYK/ITGB2/RAB29/PLCG2	5
Cellular Compartment	GO:0030667	secretory granule membrane	1.7e-12	3.85e-10	PTAFR/CD14/ATP8B4/SLC2A5/C3AR1/CD58/RHOG/CD44/CD53/LAIR1/TYROBP/PTPRC/ITGB2/SPARC/ITGAL/FABP5/ITGAX/CYBA	18
Cellular Compartment	GO:0042581	specific granule	1.48e-07	1.5e-05	DOCK2/PTPN6/ATP8B4/SLC2A5/C3AR1/CD53/LAIR1/ITGB2/ITGAL/CYBA	10
Cellular Compartment	GO:0042629	mast cell granule	1.37e-05	0.000494489	ANXA1/LAT2/PIK3CG/MILR1	4
Cellular Compartment	GO:0001891	phagocytic cup	1.65e-05	0.000494489	ARHGAP25/AIF1/ANXA1/LCP1	4
Cellular Compartment	GO:0062023	collagen-containing extracellular matrix	1.75e-05	0.000494489	C1QA/C1QC/C1QB/ANXA1/S100A10/ANXA2/CTSC/AEBP1/SPARC/LGALS1/CCDC80	11
Cellular Compartment	GO:0043235	receptor complex	8.65e-05	0.00163427	PTPN6/CD14/CD44/APBB1IP/TLR7/SYK/ITGB2/MTTP/ITGAL/ITGAX/LY96	11
Cellular Compartment	GO:0031983	vesicle lumen	0.000112181	0.00169019	DOCK2/PTPN6/MNDA/S100A11/ANXA2/CTSC/C3/SPARC/FABP5/PYCARD	10
Cellular Compartment	GO:0031012	extracellular matrix	0.000135278	0.0019108	C1QA/C1QC/C1QB/ANXA1/COLEC12/S100A10/ANXA2/CTSC/AEBP1/SPARC/LGALS1/CCDC80	12
Cellular Compartment	GO:0042101	T cell receptor complex	0.000196342	0.00261019	PTPN6/APBB1IP/SYK	3
Cellular Compartment	GO:0045121	membrane raft	0.000242123	0.00295068	CD14/S100A10/ANXA2/PTPRC/ITGB2/LAT2/NOS1/SELPLG/PLVAP	9
Cellular Compartment	GO:0098857	membrane microdomain	0.000248066	0.00295068	CD14/S100A10/ANXA2/PTPRC/ITGB2/LAT2/NOS1/SELPLG/PLVAP	9
Cellular Compartment	GO:0031252	cell leading edge	0.00034618	0.00372556	AIF1/SAMSN1/BSPRY/S100A11/ANXA2/CD44/LCP1/APBB1IP/PLEK/PSTPIP1	10
Cellular Compartment	GO:0005775	vacuolar lumen	0.00113746	0.0111768	MNDA/ANXA2/CTSC/C3/FABP5/PYCARD	6
Cellular Compartment	GO:0098636	protein complex involved in cell adhesion	0.00172785	0.015019	ITGB2/ITGAL/ITGAX	3
Cellular Compartment	GO:0005581	collagen trimer	0.00296776	0.0248413	C1QA/C1QC/C1QB/COLEC12	4
Cellular Compartment	GO:0072562	blood microparticle	0.00336846	0.0250139	C1QC/C1QB/C4B/C3/CP	5
Cellular Compartment	GO:0001931	uropod	0.0034243	0.0250139	SELPLG/PSTPIP1	2
Cellular Compartment	GO:0031254	cell trailing edge	0.0034243	0.0250139	SELPLG/PSTPIP1	2
Cellular Compartment	GO:0016323	basolateral plasma membrane	0.00343112	0.0250139	AQP3/ANXA1/SLC7A7/ANXA2/CD44/MTTP	6
Cellular Compartment	GO:0010008	endosome membrane	0.00444193	0.0304205	TAB2/HLA-DOA/ANXA1/CD14/FCGR1B/GPNMB/ANXA2/TLR7/LY96	9
Cellular Compartment	GO:0005884	actin filament	0.00471456	0.0313379	AIF1/ANXA1/LCP1/PSTPIP1	4
Cellular Compartment	GO:0005925	focal adhesion	0.00636115	0.0378321	ANXA1/RHOG/CD44/LCP1/APBB1IP/PTPRC/ITGB2/CYBA	8
Cellular Compartment	GO:0030055	cell-substrate junction	0.00703022	0.0397208	ANXA1/RHOG/CD44/LCP1/APBB1IP/PTPRC/ITGB2/CYBA	8
Molecular Function	GO:0008329	signaling pattern recognition receptor activity	2.65e-07	4.69e-05	PTAFR/CD14/COLEC12/TLR7/LY96	5
Molecular Function	GO:0038187	pattern recognition receptor activity	2.65e-07	4.69e-05	PTAFR/CD14/COLEC12/TLR7/LY96	5
Molecular Function	GO:0001784	phosphotyrosine residue binding	1e-05	0.0011806	PTPN6/SAMSN1/SYK/VAV1/PLCG2	5
Molecular Function	GO:0001530	lipopolysaccharide binding	9.21e-05	0.00543425	PTAFR/CD14/TREM2/LY96	4
Molecular Function	GO:0042169	SH2 domain binding	9.21e-05	0.00543425	PTPN6/SYK/SIGLEC10/LAT2	4
Molecular Function	GO:0046934	phosphatidylinositol-4,5-bisphosphate 3-kinase activity	0.000134754	0.0068147	VAV1/PIK3AP1/PIK3R5/PIK3CG/CD86	5
Molecular Function	GO:0098641	cadherin binding involved in cell-cell adhesion	0.000332593	0.0107034	ANXA1/S100A11/ANXA2	3
Molecular Function	GO:0050840	extracellular matrix binding	0.000726831	0.0214415	ANXA2/SPARC/LGALS1/SPP1	4
Molecular Function	GO:0004435	phosphatidylinositol phospholipase C activity	0.000859904	0.0217433	CCR1/PLD4/PLCG2	3

## Sheet: SupplementaryTable_3
Reactome_ID	Description	pvalue	p.adjust	genes	total.genes.number	spi1.transcriptiontargets	itf8.transcriptiontargets	Gbx2.transcriptiontargets	Ikzf1.transcriptiontargets
R-HSA-6798695	Neutrophil degranulation	6.67e-12	2.96e-09	DOCK2/PTAFR/PTPN6/NPC2/MNDA/CD14/ATP8B4/SLC2A5/C3AR1/SERPINA1/S100A11/CD58/ANXA2/RHOG/CD44/CEACAM6/CTSC/C3/CD53/LAIR1/TYROBP/PTPRC/ITGB2/FPR1/ITGAL/FABP5/LTF/CTSH/PYCARD/ITGAX/OLR1/CYBA/CHI3L1/CHIT1	34	25	3	0	1
R-HSA-6783783	Interleukin-10 signaling	5.64e-10	1.25e-07	PTAFR/CCL4/CCL3/IL1A/IL1B/FPR1/CCR1/CCL3L1/CCL3L3/CCL2/CD86	11	6	0	0	0
R-HSA-202733	Cell surface interactions at the vascular wall	2.73e-08	4.04e-06	PTPN6/SLC7A7/CD58/CD44/CEACAM6/CEACAM5/ITGB2/CD84/ANGPT1/ITGAL/ITGAX/CD74/OLR1/SELPLG/SPN	15	9	1	0	1
R-HSA-198933	Immunoregulatory interactions between a Lymphoid and a non-Lymphoid cell	1.21e-07	1.23e-05	LILRA2/LILRA1/LILRB1/LILRB4/COLEC12/LILRA4/LILRA5/C3/LAIR1/TYROBP/ITGB2/SIGLEC10/ITGAL/TREM2	14	8	1	0	0
R-HSA-977606	Regulation of Complement cascade	1.42e-07	1.23e-05	C1QA/C1QC/C1QB/C4B/C1R/C3AR1/C3/CFI/CLU	9	6	0	0	0
R-HSA-114604	GPVI-mediated activation cascade	1.67e-07	1.23e-05	PTPN6/RHOG/SYK/VAV1/PDPN/PIK3R5/PLCG2/PIK3CG	8	7	0	0	1
R-HSA-166658	Complement cascade	9.33e-07	5.85e-05	C1QA/C1QC/C1QB/C4B/C1R/C3AR1/C3/CFI/CLU	9	6	0	0	0
R-HSA-449147	Signaling by Interleukins	1.05e-06	5.85e-05	PTAFR/OSM/PTPN6/TAB2/ANXA1/ANXA2/LCP1/CCL4/CCL3/IL1A/IL1B/SYK/VAV1/ITGB2/HCK/VIM/RPS6KA1/FPR1/CCR1/ITGAX/CCL3L1/CCL3L3/IL13RA1/CCL2/CD86	25	17	0	0	1
R-HSA-166663	Initial triggering of complement	2.7e-06	0.000132979	C1QA/C1QC/C1QB/C4B/C1R/C3	6	5	0	0	0
R-HSA-5602498	MyD88 deficiency (TLR2/4)	2.09e-05	0.000927387	CD14/TLR1/TLR6/LY96	4	2	0	0	0
R-HSA-5603041	IRAK4 deficiency (TLR2/4)	3.24e-05	0.00130591	CD14/TLR1/TLR6/LY96	4	2	0	0	0
R-HSA-877300	Interferon gamma signaling	4.46e-05	0.00164862	PTAFR/PTPN6/HLA-DPA1/HLA-DRA/FCGR1B/CD44/GBP3/IRF5/IRF8	9	5	3	0	2
R-HSA-5260271	Diseases of Immune System	6.22e-05	0.00197266	CD14/TLR10/TLR1/TLR6/LY96	5	3	0	0	0
R-HSA-5602358	Diseases associated with the TLR signaling cascade	6.22e-05	0.00197266	CD14/TLR10/TLR1/TLR6/LY96	5	3	0	0	0
R-HSA-76002	Platelet activation, signaling and aggregation	9.11e-05	0.00260844	PTPN6/SERPINA1/ENDOD1/RHOG/APBB1IP/SYK/VAV1/PDPN/SPARC/CLU/PIK3R5/PLCG2/PIK3CG/PLEK/CD109	15	10	1	0	1
R-HSA-166786	Creation of C4 and C2 activators	9.4e-05	0.00260844	C1QA/C1QC/C1QB/C1R	4	3	0	0	0
R-HSA-168898	Toll-like Receptor Cascades	0.000125845	0.00328678	TAB2/CD14/LY86/TLR10/TLR1/TLR6/TLR7/ITGB2/RPS6KA1/LY96/PLCG2	11	9	1	0	0
R-HSA-6785807	Interleukin-4 and Interleukin-13 signaling	0.000156076	0.00384987	OSM/ANXA1/IL1A/IL1B/ITGB2/VIM/ITGAX/IL13RA1/CCL2	9	6	0	0	0
R-HSA-983695	Antigen activates B Cell Receptor (BCR) leading to generation of second messengers	0.000261711	0.00611576	PTPN6/SYK/VAV1/PIK3AP1/PLCG2	5	5	0	0	1
R-HSA-2871809	FCERI mediated Ca+2 mobilization	0.000303909	0.00674679	NFATC2/SYK/VAV1/NFATC1/PLCG2	5	4	0	0	0
R-HSA-5686938	Regulation of TLR by endogenous ligand	0.000338786	0.00685304	CD14/TLR1/TLR6/LY96	4	2	0	0	0
R-HSA-418594	G alpha (i) signalling events	0.000339565	0.00685304	RPE65/ANXA1/PDYN/C3AR1/RGS10/C3/AKR1C1/APOC2/CCL4/AKR1C3/CX3CR1/FPR1/CCR1/APLNR/PNOC/DHRS9/LPAR5/LRAT	18	9	0	0	0
R-HSA-5607764	CLEC7A (Dectin-1) signaling	0.000511811	0.00988017	TAB2/NFATC2/IL1B/SYK/NFATC1/PYCARD/CLEC7A/PLCG2	8	6	1	0	0
R-HSA-166016	Toll Like Receptor 4 (TLR4) Cascade	0.000622622	0.0115185	TAB2/CD14/LY86/TLR1/TLR6/ITGB2/RPS6KA1/LY96/PLCG2	9	7	1	0	0
R-HSA-2142753	Arachidonic acid metabolism	0.000696731	0.0123739	CYP4F8/CYP4F3/AKR1C3/HPGDS/PTGS1/ALOX5AP	6	3	0	0	0
R-HSA-375276	Peptide ligand-binding receptors	0.000727181	0.012418	ANXA1/TAC1/PDYN/C3AR1/NMB/C3/CX3CR1/FPR1/CCR1/APLNR/PNOC	11	5	0	0	0
R-HSA-9006335	Signaling by Erythropoietin	0.000864683	0.013912	VAV1/PIK3R5/PLCG2/PIK3CG	4	4	0	0	0
R-HSA-373076	Class A/1 (Rhodopsin-like receptors)	0.000885975	0.013912	PTAFR/ANXA1/TAC1/PDYN/C3AR1/NMB/C3/CX3CR1/P2RY2/FPR1/CCR1/LPAR4/APLNR/PNOC/LPAR5	15	7	0	0	0
R-HSA-216083	Integrin cell surface interactions	0.000908664	0.013912	CD44/ITGB2/SPP1/ITGAL/ITGAX/TNC/LUM	7	5	0	0	0
R-HSA-983705	Signaling by the B Cell Receptor (BCR)	0.00101551	0.0150295	PTPN6/NFATC2/RASGRP3/SYK/VAV1/NFATC1/PIK3AP1/PLCG2	8	6	0	0	1
R-HSA-211979	Eicosanoids	0.00117278	0.0167973	CYP4F8/CYP4F3/CYP4F12	3	0	0	0	0
R-HSA-2424491	DAP12 signaling	0.00204725	0.0284056	TYROBP/SYK/TREM2/PLCG2	4	4	1	0	0
R-HSA-211935	Fatty acids	0.00232939	0.0304191	CYP4F8/CYP4F3/CYP4F12	3	0	0	0	0
R-HSA-2162123	Synthesis of Prostaglandins (PG) and Thromboxanes (TX)	0.00232939	0.0304191	AKR1C3/HPGDS/PTGS1	3	2	0	0	0
R-HSA-9014325	TICAM1,TRAF6-dependent induction of TAK1 complex	0.00338888	0.0417962	TAB2/CD14/LY96	3	3	0	0	0
R-HSA-975163	IRAK2 mediated activation of TAK1 complex upon TLR7/8 or 9 stimulation	0.00338888	0.0417962	TAB2/CD14/LY96	3	3	0	0	0
R-HSA-8957275	Post-translational protein phosphorylation	0.00361294	0.0433553	C4B/SERPINA1/C3/LGALS1/SPP1/CP/TNC	7	5	0	0	0
R-HSA-8963898	Plasma lipoprotein assembly	0.00401239	0.0456795	APOC4/APOC2/MTTP	3	1	0	0	0
R-HSA-937072	TRAF6-mediated induction of TAK1 complex within TLR4 complex	0.00401239	0.0456795	TAB2/CD14/LY96	3	3	0	0	0
